# Supplementary material for: Are There Personality Differences between Rural vs. Urban-Living Individuals of a Specialist Ground Beetle, Carabus convexus?
Source: Insects. 2021 Jul 15;12(7):646. doi: 10.3390/insects12070646 (PMC8304727; doi:10.3390/insects12070646)
Supplement: Supplementary file 1 [file insects-12-00646-s001.zip]

Archive with 1 entries (1 files):
- insects-1287673-supplementary.pdf
